# Supplementary material for: The adventive genus Xantholinus Dejean (Coleoptera, Staphylinidae, Staphylininae in North America: new records and a synthesis of distributional data
Source: Zookeys. 2010 Oct 29;(65):51–61. doi: 10.3897/zookeys.65.574 (PMC3088414; doi:10.3897/zookeys.65.574)
Supplement: XML Treatment for Xantholinus elegans [file zookeys.65.574-treatment1.xml]

<!DOCTYPE tp:taxon-treatment
  PUBLIC "-//TaxonX//DTD Taxonomic Treatment Publishing DTD v0 20100105//EN" "tax-treatment-NSO.dtd">
<tp:taxon-treatment xmlns:tp="http://www.plazi.org/taxpub"><tp:treatment-meta><mixed-citation publication-type="journal"><person-group><name><surname>Brunke</surname><given-names>Adam J.</given-names></name><name><surname>Majka</surname><given-names>Christopher G.</given-names></name></person-group><article-title>The adventive genus <italic>Xantholinus</italic> Dejean (Coleoptera, Staphylinidae, Staphylininae  in North America: new records and a synthesis of distributional data</article-title><source>Zookeys</source><day>29</day><month>10</month><year>2010</year><volume>2010</volume><issue>65</issue><fpage>51</fpage><lpage>61</lpage><pub-id pub-id-type="doi">10.3897/zookeys.65.574</pub-id></mixed-citation></tp:treatment-meta><tp:nomenclature><tp:taxon-name>
                        <tp:taxon-name-part taxon-name-part-type="genus">Xantholinus</tp:taxon-name-part>
                        <tp:taxon-name-part taxon-name-part-type="species">elegans</tp:taxon-name-part>
                    </tp:taxon-name><tp:taxon-authority>(Olivier 1795)</tp:taxon-authority><tp:nomenclature-citation-list><tp:nomenclature-citation><tp:taxon-name>Staphylinus elegans</tp:taxon-name><comment><xref ref-type="bibr" rid="B13">Olivier 1795: 19</xref>; as <tp:taxon-name>Xantholinus elegans</tp:taxon-name>: <xref ref-type="bibr" rid="B20">Smetana in Löbl and Smetana 2004</xref>.</comment></tp:nomenclature-citation></tp:nomenclature-citation-list></tp:nomenclature><tp:treatment-sec sec-type="Materials"><title>Materials.</title><p>All specimens studied are deposited in DEBU</p><p><bold>CANADA: ONTARIO:</bold> <italic>Peterborough County:</italic> 5 Km SW of Marmora, under fresh horse dung, 31-VII-2010, A. Brunke (1).<italic>Waterloo Region</italic>: Blair, Rare Charitable Research Reserve, near Whistlebare Rd., soybean field, pitfall trap, 27-VII-2010, A. Brunke (1); <italic>Wellington County</italic>: Arkell, Arkell Research Station, under loose sod beside canola field, 20-VII-2007, A. Brunke (1); Eramosa, Eramosa Rd. and Wellington Rd. 29, soil in agricultural field, corn in previous year, 8-VI-2010, A. Brunke (1); Eramosa, Eramosa Rd. and Wellington Rd. 29, soybean field, pitfall trap, 13-VII-2010, A. Brunke (1); Eramosa, Eramosa Rd. and Wellington Rd. 29, soybean field, pitfall trap, 10-VIII-2010, A. Brunke (1); Guelph, Gordon St. and Wellington Ave, on sidewalk near dry field, 23-VIII-2008, A. Brunke and D.K.B. Cheung (1); Guelph, Arboretum, woods edge in leaf litter, 11-IX-2008, M. Bergeron, S. Paeiro and D.K.B. Cheung, (1); Guelph. University of Guelph campus, under rocks, 22-VII-2009, C. Ho and S.P.L. Luk, (2); Guelph, Victoria Rd. and Conservation Line, soybean field, pitfall trap, 4-VIII-2009, A. Brunke, (1). Guelph, Stone Rd., heavily disturbed forest edge under rock, coll. as larva 10-IV-2010, emerged 15-V-2010, A. Brunke (1).</p><p><tp:taxon-name>Xantholinus elegans</tp:taxon-name> is newly recorded from North America based on the above specimens collected near Guelph and near Marmora, Ontario, Canada (<xref ref-type="fig" rid="F1">Fig. 1</xref>). Dissected specimens key out to <tp:taxon-name>Xantholinus jarrigei</tp:taxon-name> Coiffait in <xref ref-type="bibr" rid="B5">Coiffait (1972)</xref>, a species synonymized with <tp:taxon-name>Xantholinus elegans</tp:taxon-name> (Olivier) by <xref ref-type="bibr" rid="B7">Drugmand (1994)</xref>.The aedeagus is illustrated in <xref ref-type="fig" rid="F2">Fig. 2</xref> and those of the other two species were illustrated by <xref ref-type="bibr" rid="B16">Smetana (1982)</xref>. Most specimens were found in strongly disturbed areas and all individuals were brachypterous. One larva was found under a rock at the edge of a disturbed woodlot in April 10, 2010 and was subsequently reared to an adult on May 15th. The larva was provided with soil from the collection site which included oribatid mites and early-instar <tp:taxon-name>Oniscus asellus</tp:taxon-name>, although the larva was never observed to feed.</p><fig id="F1" position="float" orientation="portrait"><label>Figure 1.</label><caption><p>Distribution of <tp:taxon-name>Xantholinus elegans</tp:taxon-name> in North America. </p></caption><graphic xmlns:xlink="http://www.w3.org/1999/xlink" xlink:href="ZooKeys-065-051-g001.jpg" position="float" orientation="portrait" xlink:type="simple"/></fig><fig id="F2" position="float" orientation="portrait"><label>Figure 2.</label><caption><p>Aedeagus of <tp:taxon-name>Xantholinus elegans</tp:taxon-name>.</p></caption><graphic xmlns:xlink="http://www.w3.org/1999/xlink" xlink:href="ZooKeys-065-051-g002.jpg" position="float" orientation="portrait" xlink:type="simple"/></fig></tp:treatment-sec><ref-list><ref id="B13"><mixed-citation xmlns:xlink="http://www.w3.org/1999/xlink" xlink:type="simple"><person-group><name name-style="western"><surname>Olivier</surname><given-names>AG</given-names></name></person-group> (<year>1795</year>)<article-title>Entomologie ou Histoire Naturelle des Insectes, avec leurs caractères génériques et spécifiques, leur description, leur synonymie, et leur figure enluminée</article-title>. <source>Coléoptères</source>. Vol <volume>3</volume>. <publisher-loc>Paris</publisher-loc>, <lpage>557</lpage> pp.</mixed-citation></ref><ref id="B20"><mixed-citation xmlns:xlink="http://www.w3.org/1999/xlink" xlink:type="simple"><person-group><name name-style="western"><surname>Smetana</surname><given-names>A</given-names></name></person-group> (<year>2004</year>)<article-title>Staphylininae</article-title>. In: <person-group><name name-style="western"><surname>Löbl</surname><given-names>I</given-names></name><name name-style="western"><surname>Smetana</surname><given-names>A</given-names></name></person-group> (<role>Eds</role>) <source>Catalogue of Palearctic Coleoptera</source>. <publisher-name>Apollo Books</publisher-name>, <publisher-loc>Stenstrup</publisher-loc>, <lpage>942</lpage> pp.</mixed-citation></ref><ref id="B5"><mixed-citation xmlns:xlink="http://www.w3.org/1999/xlink" xlink:type="simple"><person-group><name name-style="western"><surname>Coiffait</surname><given-names>H</given-names></name></person-group> (<year>1972</year>)<article-title> Coléoptères Staphylinidae de la région paléarctique occidentale.I. Généralités. Sous-familles: Xantholininae et Leptotyphlinae.</article-title><source>Nouvelle Revue d’Entomologie Supplément</source><volume>2</volume>:<fpage>1</fpage>-<lpage>651</lpage>.</mixed-citation></ref><ref id="B7"><mixed-citation xmlns:xlink="http://www.w3.org/1999/xlink" xlink:type="simple"><person-group><name name-style="western"><surname>Drugmand</surname><given-names>D</given-names></name></person-group> (<year>1994</year>)<article-title> Le groupe d’especes proches de <italic>Xantholinus jarrigei</italic> Coiffait, un veritable imbroglio systematique (Coleoptera, Staphylinidae).</article-title><source>Bulletin de la Societe entomologique de France</source><volume>99</volume>:<fpage>241</fpage>-<lpage>252</lpage>.</mixed-citation></ref><ref id="B16"><mixed-citation xmlns:xlink="http://www.w3.org/1999/xlink" xlink:type="simple"><person-group><name name-style="western"><surname>Smetana</surname><given-names>A</given-names></name></person-group> (<year>1982</year>)<article-title>Revision of the subfamily Xantholininae of America north of Mexico (Coleoptera: Staphylininae)</article-title>. <source>Memoirs of the Entomological Society of Canada</source>, <volume>120</volume>: iv + <fpage>1</fpage>-<lpage>389</lpage>.</mixed-citation></ref></ref-list></tp:taxon-treatment>
