# Supplementary material for: The adventive genus Xantholinus Dejean (Coleoptera, Staphylinidae, Staphylininae in North America: new records and a synthesis of distributional data
Source: Zookeys. 2010 Oct 29;(65):51–61. doi: 10.3897/zookeys.65.574 (PMC3088414; doi:10.3897/zookeys.65.574)
Supplement: XML Treatment for Xantholinus linearis [file zookeys.65.574-treatment2.xml]

<!DOCTYPE tp:taxon-treatment
  PUBLIC "-//TaxonX//DTD Taxonomic Treatment Publishing DTD v0 20100105//EN" "tax-treatment-NSO.dtd">
<tp:taxon-treatment xmlns:tp="http://www.plazi.org/taxpub"><tp:treatment-meta><mixed-citation publication-type="journal"><person-group><name><surname>Brunke</surname><given-names>Adam J.</given-names></name><name><surname>Majka</surname><given-names>Christopher G.</given-names></name></person-group><article-title>The adventive genus <italic>Xantholinus</italic> Dejean (Coleoptera, Staphylinidae, Staphylininae  in North America: new records and a synthesis of distributional data</article-title><source>Zookeys</source><day>29</day><month>10</month><year>2010</year><volume>2010</volume><issue>65</issue><fpage>51</fpage><lpage>61</lpage><pub-id pub-id-type="doi">10.3897/zookeys.65.574</pub-id></mixed-citation></tp:treatment-meta><tp:nomenclature><tp:taxon-name>
                        <tp:taxon-name-part taxon-name-part-type="genus">Xantholinus</tp:taxon-name-part>
                        <tp:taxon-name-part taxon-name-part-type="species">linearis</tp:taxon-name-part>
                    </tp:taxon-name><tp:taxon-authority>(Olivier 1795)</tp:taxon-authority><tp:nomenclature-citation-list><tp:nomenclature-citation><tp:taxon-name>Staphylinus linearis</tp:taxon-name><comment><xref ref-type="bibr" rid="B13">Olivier 1795: 19</xref>; as <tp:taxon-name>Xantholinus linearis</tp:taxon-name>: <xref ref-type="bibr" rid="B20">Smetana in Löbl and Smetana 2004</xref>.</comment></tp:nomenclature-citation></tp:nomenclature-citation-list></tp:nomenclature><tp:treatment-sec sec-type="Materials"><title>Materials.</title><p><bold>CANADA: ONTARIO:</bold> <italic>Huron County</italic>: Auburn, 1km NE of Baseline Rd. and Londesboro Rd., wooded hedgerow, pitfall trap, 23-XI-2009, A. Brunke (1); Au<!--PageBreak-->burn, Hullett-McKillop Rd. nr. Limekiln Rd., soybean field, pitfall trap, 4-VIII-2010, A. Brunke (1); Goderich, Sharpes Creek Line, wooded hedgerow, pitfall trap, 19-X-2009 (1), 16-XI-2009 (1), A. Brunke. <italic>Waterloo Region</italic>: Blair, Dickie Settlement Rd. nr. Whistlebear Golf Club, pitfall trap, soybean field, 15-XI-2009, A. Brunke (1); wooded hedgerow, 10-XI-2009, (1), 24-XI-2009 (15), A. Brunke; Blair: <italic>rare</italic> charitable research reserve, Fountain St. and Limerick Rd., pitfall trap, soybean field, 15-IX-2009, A. Brunke (1), wooded hedgerow, 27-X-2009 (2), 10-XI-2009 (6), 24-XI-2009 (14), A. Brunke; Blair, nr. Whistlebare Rd., soybean field, pitfall trap, 29-VI-2010 (2), 13-VII-2010 (6), 27-VII-2010 (2), A. Brunke; <italic>Wellington County</italic>: Eramosa, Eramosa Rd. and Wellington Rd. 29, agricultural hedgerow, pitfall trap, 18-V-2010, A. Brunke (1); Guelph, University of Guelph, debris under dead hawk, 27-VI-2008, A. Brunke (1), under patio stone, 2-IV-2009, S.P.L Luk (1), leaf litter in woodlot, 2-IV-2009, A. Brunke (1), on brick wall, 9-XI-2009, S.P.L Luk (1); Guelph, Victoria Rd. and Conservation Line, wooded hedgerow, pitfall trap, 20-X-2009 (2), 17-XI-2009 (2), A. Brunke.</p><p><tp:taxon-name>Xantholinus linearis</tp:taxon-name> is newly recorded from Ontario based on numerous recent collections from the southern portion of the province. Specimens were collected mainly in agricultural or urban settings in open or forest edge habitat. The earliest Canadian records are from 1949 (in Nova Scotia and Newfoundland) and the earliest North<!--PageBreak--> American ones are from 1930 (in Washington state) (<xref ref-type="bibr" rid="B10">Majka and Klimaszewski 2008a</xref>). The current distribution of <tp:taxon-name>Xantholinus linearis</tp:taxon-name> is summarized in <xref ref-type="fig" rid="F3">Fig. 3</xref>.</p><fig id="F3" position="float" orientation="portrait"><label>Figure 3.</label><caption><p>Distribution of <tp:taxon-name>Xantholinus linearis</tp:taxon-name> in North America. Distribution incorporates previous records from the literature (<xref ref-type="bibr" rid="B16">Smetana 1982</xref>, <xref ref-type="bibr" rid="B17">1988</xref>, <xref ref-type="bibr" rid="B18">1990</xref>; <xref ref-type="bibr" rid="B15">Sikes 2003</xref>, <xref ref-type="bibr" rid="B10">Majka and Klimaszewski 2008a</xref>).</p></caption><graphic xmlns:xlink="http://www.w3.org/1999/xlink" xlink:href="ZooKeys-065-051-g003.jpg" position="float" orientation="portrait" xlink:type="simple"/></fig></tp:treatment-sec><ref-list><ref id="B13"><mixed-citation xmlns:xlink="http://www.w3.org/1999/xlink" xlink:type="simple"><person-group><name name-style="western"><surname>Olivier</surname><given-names>AG</given-names></name></person-group> (<year>1795</year>)<article-title>Entomologie ou Histoire Naturelle des Insectes, avec leurs caractères génériques et spécifiques, leur description, leur synonymie, et leur figure enluminée</article-title>. <source>Coléoptères</source>. Vol <volume>3</volume>. <publisher-loc>Paris</publisher-loc>, <lpage>557</lpage> pp.</mixed-citation></ref><ref id="B20"><mixed-citation xmlns:xlink="http://www.w3.org/1999/xlink" xlink:type="simple"><person-group><name name-style="western"><surname>Smetana</surname><given-names>A</given-names></name></person-group> (<year>2004</year>)<article-title>Staphylininae</article-title>. In: <person-group><name name-style="western"><surname>Löbl</surname><given-names>I</given-names></name><name name-style="western"><surname>Smetana</surname><given-names>A</given-names></name></person-group> (<role>Eds</role>) <source>Catalogue of Palearctic Coleoptera</source>. <publisher-name>Apollo Books</publisher-name>, <publisher-loc>Stenstrup</publisher-loc>, <lpage>942</lpage> pp.</mixed-citation></ref><ref id="B10"><mixed-citation xmlns:xlink="http://www.w3.org/1999/xlink" xlink:type="simple"><person-group><name name-style="western"><surname>Majka</surname><given-names>CG</given-names></name><name name-style="western"><surname>Klimaszewski</surname><given-names>J</given-names></name></person-group> (<year>2008a</year>)<article-title> Introduced Staphylinidae (Coleoptera) in the Maritime provinces of Canada.</article-title><source>The Canadian Entomologist</source><volume>140</volume>:<fpage>48</fpage>-<lpage>72</lpage>.</mixed-citation></ref><ref id="B16"><mixed-citation xmlns:xlink="http://www.w3.org/1999/xlink" xlink:type="simple"><person-group><name name-style="western"><surname>Smetana</surname><given-names>A</given-names></name></person-group> (<year>1982</year>)<article-title>Revision of the subfamily Xantholininae of America north of Mexico (Coleoptera: Staphylininae)</article-title>. <source>Memoirs of the Entomological Society of Canada</source>, <volume>120</volume>: iv + <fpage>1</fpage>-<lpage>389</lpage>.</mixed-citation></ref><ref id="B17"><mixed-citation xmlns:xlink="http://www.w3.org/1999/xlink" xlink:type="simple"><person-group><name name-style="western"><surname>Smetana</surname><given-names>A</given-names></name></person-group> (<year>1988</year>)<article-title> Revision of the subfamily Xantholininae of America north of Mexico (Coleoptera: Staphylinidae) Supplementum 1.</article-title><source>The Canadian Entomologist</source><volume>120</volume>:<fpage>525</fpage>-<lpage>558</lpage>.</mixed-citation></ref><ref id="B18"><mixed-citation xmlns:xlink="http://www.w3.org/1999/xlink" xlink:type="simple"><person-group><name name-style="western"><surname>Smetana</surname><given-names>A</given-names></name></person-group> (<year>1990</year>)<article-title> Revision of the Subfamily Xantholininae of America North of Mexico (Coleoptera: Staphylinidae). Supplementum 2.</article-title><source>The Coleopterists Bulletin</source><volume>44</volume>:<fpage>83</fpage>-<lpage>87</lpage>.</mixed-citation></ref><ref id="B15"><mixed-citation xmlns:xlink="http://www.w3.org/1999/xlink" xlink:type="simple"><person-group><name name-style="western"><surname>Sikes</surname><given-names>DS</given-names></name></person-group> (<year>2003</year>)<article-title> The beetle fauna of the state of Rhode Island, USA (Coleoptera): 656 new state records.</article-title><source>Zootaxa</source><volume>340</volume>:<fpage>1</fpage>-<lpage>38</lpage>.</mixed-citation></ref></ref-list></tp:taxon-treatment>
