# Supplementary material for: The adventive genus Xantholinus Dejean (Coleoptera, Staphylinidae, Staphylininae in North America: new records and a synthesis of distributional data
Source: Zookeys. 2010 Oct 29;(65):51–61. doi: 10.3897/zookeys.65.574 (PMC3088414; doi:10.3897/zookeys.65.574)
Supplement: XML Treatment for Xantholinus longiventris [file zookeys.65.574-treatment3.xml]

<!DOCTYPE tp:taxon-treatment
  PUBLIC "-//TaxonX//DTD Taxonomic Treatment Publishing DTD v0 20100105//EN" "tax-treatment-NSO.dtd">
<tp:taxon-treatment xmlns:tp="http://www.plazi.org/taxpub"><tp:treatment-meta><mixed-citation publication-type="journal"><person-group><name><surname>Brunke</surname><given-names>Adam J.</given-names></name><name><surname>Majka</surname><given-names>Christopher G.</given-names></name></person-group><article-title>The adventive genus <italic>Xantholinus</italic> Dejean (Coleoptera, Staphylinidae, Staphylininae  in North America: new records and a synthesis of distributional data</article-title><source>Zookeys</source><day>29</day><month>10</month><year>2010</year><volume>2010</volume><issue>65</issue><fpage>51</fpage><lpage>61</lpage><pub-id pub-id-type="doi">10.3897/zookeys.65.574</pub-id></mixed-citation></tp:treatment-meta><tp:nomenclature><tp:taxon-name>
                        <tp:taxon-name-part taxon-name-part-type="genus">Xantholinus</tp:taxon-name-part>
                        <tp:taxon-name-part taxon-name-part-type="species">longiventris</tp:taxon-name-part>
                    </tp:taxon-name><tp:taxon-authority>Heer 1839</tp:taxon-authority><tp:nomenclature-citation-list><tp:nomenclature-citation><tp:taxon-name>Xantholinus longiventris</tp:taxon-name><comment><xref ref-type="bibr" rid="B8">Heer 1839: 247</xref>; <tp:taxon-name>Xantholinus longiventris</tp:taxon-name>: <xref ref-type="bibr" rid="B20">Smetana in Löbl and Smetana 2004</xref>.</comment></tp:nomenclature-citation></tp:nomenclature-citation-list></tp:nomenclature><tp:treatment-sec sec-type="Distribution"><title>Distribution.</title><p>The current distribution of <tp:taxon-name>Xantholinus longiventris</tp:taxon-name> is summarized in <xref ref-type="fig" rid="F4">Fig 4</xref>.</p><fig id="F4" position="float" orientation="portrait"><label>Figure 4.</label><caption><p>Distribution of <tp:taxon-name>Xantholinus longiventris</tp:taxon-name> in North America. Distribution incorporates previous records from the literature (<xref ref-type="bibr" rid="B16">Smetana 1982</xref>, <xref ref-type="bibr" rid="B17">1988</xref>).</p></caption><graphic xmlns:xlink="http://www.w3.org/1999/xlink" xlink:href="ZooKeys-065-051-g004.jpg" position="float" orientation="portrait" xlink:type="simple"/></fig></tp:treatment-sec><tp:treatment-sec sec-type="Key to the Xantholinus species of North America"><title>Key to the <tp:taxon-name>Xantholinus</tp:taxon-name> species of North America</title><table-wrap content-type="key" position="anchor" orientation="portrait"><table><tbody><tr><td rowspan="1" colspan="1">1</td><td rowspan="1" colspan="1">Body distinctly bicolored: head black, sharply contrasting with red-orange pronotum and elytra (<xref ref-type="fig" rid="F5">Fig. 5</xref>, <xref ref-type="fig" rid="F6">6</xref>)</td><td rowspan="1" colspan="1"><tp:taxon-name>Xantholinus elegans</tp:taxon-name></td></tr><tr><td rowspan="1" colspan="1">1’</td><td rowspan="1" colspan="1">Body not distinctly bicolored: body entirely medium to very dark brown, with the elytra often slightly paler (<xref ref-type="fig" rid="F7">Fig. 7</xref>)</td><td rowspan="1" colspan="1">2</td></tr><!--PageBreak--><tr><td rowspan="1" colspan="1">2</td><td rowspan="1" colspan="1">Pronotum with distinct microsculpture of transverse waves present on most of pronotum; occurring in eastern and western North America</td><td rowspan="1" colspan="1"><tp:taxon-name>Xantholinus linearis</tp:taxon-name></td></tr><tr><td rowspan="1" colspan="1">2’</td><td rowspan="1" colspan="1">Pronotum with, at most, fragments of microsculpture on the anterior angles; known only from western North America</td><td rowspan="1" colspan="1"><tp:taxon-name>Xantholinus longiventris</tp:taxon-name></td></tr></tbody></table></table-wrap><fig id="F5" position="float" orientation="portrait"><label>Figure 5.</label><caption><p><italic>In vivo</italic> habitus of <tp:taxon-name>Xantholinus elegans</tp:taxon-name>, from Guelph, Ontario, Canada. Photo by D.K.B. Cheung.</p></caption><graphic xmlns:xlink="http://www.w3.org/1999/xlink" xlink:href="ZooKeys-065-051-g005.jpg" position="float" orientation="portrait" xlink:type="simple"/></fig><fig id="F6" position="float" orientation="portrait"><label>Figure 6.</label><caption><p>Dorsal habitus of <tp:taxon-name>Xantholinus elegans</tp:taxon-name>.</p></caption><graphic xmlns:xlink="http://www.w3.org/1999/xlink" xlink:href="ZooKeys-065-051-g006.jpg" position="float" orientation="portrait" xlink:type="simple"/></fig><fig id="F7" position="float" orientation="portrait"><label>Figure 7.</label><caption><p><italic>In vivo</italic> habitus of <tp:taxon-name>Xantholinus linearis</tp:taxon-name>, from Guelph, Ontario, Canada. Photo by Stephen Marshall.</p></caption><graphic xmlns:xlink="http://www.w3.org/1999/xlink" xlink:href="ZooKeys-065-051-g007.jpg" position="float" orientation="portrait" xlink:type="simple"/></fig></tp:treatment-sec><ref-list><ref id="B8"><mixed-citation xmlns:xlink="http://www.w3.org/1999/xlink" xlink:type="simple"><person-group><name name-style="western"><surname>Heer,</surname><given-names>O</given-names></name></person-group> (<year>1839</year>)<article-title>Fauna Coleopterorum Helvetica</article-title>. <source>Turici: Orelii, Fuesslini et Sociorum</source>. <volume>1</volume><issue>(2)</issue>: <fpage>145</fpage>-<lpage>360</lpage>.</mixed-citation></ref><ref id="B20"><mixed-citation xmlns:xlink="http://www.w3.org/1999/xlink" xlink:type="simple"><person-group><name name-style="western"><surname>Smetana</surname><given-names>A</given-names></name></person-group> (<year>2004</year>)<article-title>Staphylininae</article-title>. In: <person-group><name name-style="western"><surname>Löbl</surname><given-names>I</given-names></name><name name-style="western"><surname>Smetana</surname><given-names>A</given-names></name></person-group> (<role>Eds</role>) <source>Catalogue of Palearctic Coleoptera</source>. <publisher-name>Apollo Books</publisher-name>, <publisher-loc>Stenstrup</publisher-loc>, <lpage>942</lpage> pp.</mixed-citation></ref><ref id="B16"><mixed-citation xmlns:xlink="http://www.w3.org/1999/xlink" xlink:type="simple"><person-group><name name-style="western"><surname>Smetana</surname><given-names>A</given-names></name></person-group> (<year>1982</year>)<article-title>Revision of the subfamily Xantholininae of America north of Mexico (Coleoptera: Staphylininae)</article-title>. <source>Memoirs of the Entomological Society of Canada</source>, <volume>120</volume>: iv + <fpage>1</fpage>-<lpage>389</lpage>.</mixed-citation></ref><ref id="B17"><mixed-citation xmlns:xlink="http://www.w3.org/1999/xlink" xlink:type="simple"><person-group><name name-style="western"><surname>Smetana</surname><given-names>A</given-names></name></person-group> (<year>1988</year>)<article-title> Revision of the subfamily Xantholininae of America north of Mexico (Coleoptera: Staphylinidae) Supplementum 1.</article-title><source>The Canadian Entomologist</source><volume>120</volume>:<fpage>525</fpage>-<lpage>558</lpage>.</mixed-citation></ref></ref-list></tp:taxon-treatment>
